# Supplementary material for: Identification and Functional Characterization of the Leg-Enriched Chemosensory Protein PxylCSP9 in Plutella xylostella (Lepidoptera: Plutellidae)
Source: Biology (Basel). 2025 Dec 5;14(12):1746. doi: 10.3390/biology14121746 (PMC12730722; doi:10.3390/biology14121746)
Supplement: Supplementary file 1 [file biology-14-01746-s001.zip]

Archive with 1 entries (1 files):
- biology-3994657-supplementary.pdf
